# Supplementary material for: Prevalence of ophthalmic abnormalities and refractive changes in Taiwanese children with Down syndrome
Source: PLoS One. 2025 May 21;20(5):e0324366. doi: 10.1371/journal.pone.0324366 (PMC12094766; doi:10.1371/journal.pone.0324366)
Supplement: S1 Dataset — (XLSX) [file pone.0324366.s002.xlsx]

## Sheet: all DS children data
No		visually significant myopia	Myopia	visually significant hyperopia	Hyperopia	visually significant astig	anisometropia	sex	age (years)	age (months)	total months	Oph abnormalities
		29	31	47	82	104	12	(1=boy)					✓Nystagmus	✓Glaucoma	✓NLDO	✓Cataracts	✓Strabismus	✓Visually significant refractive errors	✓Keratoconus	✓Amblyopia	✓Others
								82				132	41	4	12	15	62	112	0	11	10
1								0			0
2								0			0
3								0			0
4								1			0
5								1			0
6								1	0	1	1	4		secondary glaucoma s/p [’21] TSCPC os		aphakia; congenital cataract s/p op bilateral	['17] HET 30				total RD (od) retina attached
7				1	1	1		1	0	1	1	4	['18]		['13] r/o left lacrimal duct obstruction		['13] Esotropia ['15] LET 15-20	astigmatism, hyperopia
8		1	1			1		0	0	3	3	6	1	glaucoma+cataract s/p [’22] Trabeculectomy, surgical peripheral iridectomy, mitomycin-C soaking, phacoemulsification, and posterior chamber intraocular lens implantation (od)		glaucoma+cataract s/p [’220115] Trabeculectomy, surgical peripheral iridectomy, mitomycin-C soaking, phacoemulsification, and posterior chamber intraocular lens implantation (Sensar +6.0D) (od) // ['200221] od:NS+, CO+; os:IOL // ['200522] CO++, NS+	Left esotropia s/p [’1707] op	myopia, astig			pseudophakia
9				1	1	1		1	0	3	3	2	Progressive nystagmus ['13]					['13] Hyperopia, astigmatism
10				1	1	1		1	0	4	4	2					['13] Esotropia LET 15-20 (15)	['13] Astigmatism, hyperopia
11								1	0	4	4	1			20160516 ou
12					1	1		0	0	5	5	3	nystagmus since 1 m/o		V			astig
13				1	1	1		0	0	6	6	2	['16] horizontal					Hyperopia, astigmatism
14								0	0	7	7
15		1	1			1		0	0	7	7	3	nystagmus				XT	myopia, astig
16				1	1	1		1	0	8	8	3	mild nystagmus, bilateral				ET	hyperopia, astig
17								0	0	9	9	1			['15]
18				1	1	1		0	0	10	10	1						astigmatism, ['16] hyperopia
19					1	1		0	0	10	10	2					ET, RIOOA	astigmatism
20								1	0	11	11	1			V
21						1		1	1	0	12	3	Latent nystagmus				['20] mild LET	astigmatism
22					1			0	1	1	13	2	V				DVD
23								0	1	1	13
24				1	1			1	1	1	13	2	1					Hyperopia
25		1	1					0	1	2	14	2	nystagmus					myopia
26					1	1		1	1	2	14	1						astig
27					1	1		1	1	3	15	3	nystagmus				['21] ET	astig
28						1		1	1	3	15	1						astig
29					1			0	1	3	15	1					['16] ET ['17] HET 20 ['19] HET 30
30		1	1		1		1	0	1	3	15	5		suspect, right			['15] ET 20	myopia, aniso		1	Macular lesion
31								1	1	3	15	2	['12]			['12]
32				1	1	1		0	1	3	15	3			['15]		['18] ET 20 prism ['19] ET 12 prism	['15 hyperopia(bi), astig
33				1	1	1		0	1	4	16	3	['12]				['12] Esotropia	['12] Hyperopia, astigmatism
34				1	1	1		0	1	5	17	2					['19] Esotropia HET 14	Hyperopia, astig
35					1	1		0	1	7	19	2					['19] LET 20 ['20] LET 30	Astigmatism
36		1	1			1		0	1	8	20	2	[’20]					myopia, astig
37								0	1	9	21	1	nystgmus progress
38		1	1			1		0	1	10	22	2					XT 10	Astigmatism, high myopia
39					1			1	1	11	23	2	['21]				ET
40					1	1		1	2	0	24	2	['11]					astigmatism
41								1	2	1	25	2					Esotropia			amblyopia
42								0	2	2	26	1	1
43					1	1		1	2	3	27	2					['19] LET 25-30 ['19] LET >50	astig
44								1	2	3	27	2	congenital nystagmus								epibelpharon
45		1	1			1		0	2	4	28	1						myopia, astig
46						1		0	2	4	28	2						astig		1
47						1		1	2	7	31	1						Astigmatism
48								1	2	9	33	2					[’11] Esotropia				epibelpharon
49				1	1	1		1	2	9	33	2					['17] LET 20	Hyperopia, astig
50								1	2	9	33
51						1		1	2	11	35	1						astig
52				1	1	1		1	3	0	36	1						hyperopia, astig
53				1	1			1	3	2	38	2			s/p 2016 dacryocystoplasty (ou)			hyperopia
54					1	1		0	3	3	39	2						astigmatism			['15] ptosis
55					1			1	3	3	39	2	1				['22] LET 14
56					1	1		1	3	4	40	3			v		['21] RET 8 PD ['22] RET 5	astig
57						1		1	3	4	40	1						astigm
58		1	1			1		0	3	5	41	3					['14] ET 8 ['15] ET 10	myopia and astigmatism		ou
59					1	1		1	3	5	41	3					['16] XT 20	Astigmatism			Ptosis os>od
60				1	1	1		0	3	6	42	2					ET ['16] LET30-40 -- ['19] now mild ET 20	Hyperopia, astig
61		1	1		1	1		0	3	7	43	1						Astigmatism, myopia
62				1	1			1	3	7	43	2					ET	hyperopia
63								1	3	7	43
64				1	1	1		1	3	7	43	2					XT 30	Astigmatism, hyperopia
65		1	1				1	1	3	8	44	2	V					myopia, aniso
66								0	3	8	44
67					1	1		0	3	9	45	2					['16] RET 10	astig
68		1	1			1		1	3	9	45	3					2019 RET 30 prism, LET 7 ['22] RET 35	2019 myopia (bi), astig			ptosis OD
69		1	1			1		0	3	10	46	2	pendular					astigmatism, myopia
70				1	1	1		0	3	10	46	2					['15] Esotropia 25 ['16] ET 30	['15]Hyperopia, astigmatism
71					1	1		1	3	11	47	3	['16]				['22] mild ET	astig
72				1	1	1		0	3	11	47	1						['19] hyperopia astigmatism
73				1	1	1		0	4	0	48	1						hyper, astig
74				1	1	1		1	4	0	48	1						['14, 6m] Hyperopia, astig
75				1	1	1		1	4	0	48	2			1			Astigmatism, hyperopia
76				1	1	1	1	1	4	0	48	3				['22]	Esotropia ['18] HET 10	hyperopia, astig, aniso
77				1	1	1		0	4	1	49	2					RIOOA	hyperopia, astig
78				1	1	1		0	4	1	49	2			V			Hyperopia, astigmatism
79				1	1	1	1	0	4	2	50	1						hyperopia, astig, aniso
80		1	1	1	1	1	1	1	4	3	51	2						myopia, hyperopia, astig, aniso		os
81								0	4	3	51	2	V				ET
82		1	1			1		1	4	4	52	3	jerk horizontal nystagmus				['20] ET ['21] HET alt ET 20 ['22] LET 7	myopia, astig
83					1	1		1	4	5	53	1						Astigmatism
84					1	1		0	4	6	54	2					['17] ET LH 20	Astig
85								1	4	6	54
86					1	1		0	4	7	55	1						Astigmatism
87								1	4	8	56	1	nystagmus
88		1	1			1		1	4	9	57	3	1				Esotropia	['09] myopia and astigmatism
89				1	1	1		1	4	11	59	2					['22] HET 10 ['22] LET 7	astig-bi (2022), hyperopia-bi (2022)
90					1	1		1	4	11	59	2					Esotropia	astig
91								0	5	0	60	1								V
92								1	5	0	60
93		1	1			1		1	5	3	63	1						Astigmatism, high myopia
94		1	1			1		0	5	5	65	1						high myopia, ASTIG
95				1	1	1		1	5	7	67	2	1					hyperopia 5-6D, astig
96				1	1	1	1	1	5	8	68	2					['20] ET 30	['14] hyperopia,Astigmatism, aniso
97								0	5	10	70	1					[21] HET 30
98					1	1		1	5	10	70	1						astig
99					1	1		0	5	10	70	1						astig
100		1	1			1		1	6	0	72	1						myopia, astigmatism
101				1	1	1		0	6	0	72	2					['21] ET 10 PD	Hyperopia, astigm
		18	18	30	54	65	6		96	96		89	29	3	10	4	44	71	0	6	8	0
102								1	6	2	74
103				1	1	1	1	1	6	3	75	4	['12]				BIOOA	Hyperopia, astigmatism, aniso		V
104						1		0	6	6	78	1						Astigmatism
105						1		1	6	7	79	1						astigmatism
106				1	1	1		1	6	7	79	2					Exotropiac XT20	Hyperopia, astigmatism
107				1	1	1		1	6	8	80	3	['17]				['18] HET 10 ['18] HET 20	hyperopia, astig
108						1		0	6	8	80	1						astigm
109				1	1	1		1	6	11	83	2						hyperopia, Astigmatism		V
110		1	1			1		1	6	11	83	3			Bilateral eyes status post dacryocystoplasty on 2015			['17] myopia (bi), astig (bi)			epiblepharon
111						1		1	7	0	84	1						astig
112		1	1			1		1	7	1	85	3			s/p DCP ou		ET post op	myopia, astig
113				1	1	1	1	0	7	6	90	2	1					hyperopia, astig, aniso
114		1	1			1	1	1	7	8	92	2				['22] ou scattered opacity		Myopia, astig, aniso
115		1	1		1			1	7	8	92	1						myopia
116				1	1	1		1	7	8	92	1						Hyperopia, astigmatism
117					1			1	8	0	96	1				1
118				1	1	1		0	8	2	98	2	['21]					Hyperopia, astigmatism
119					1	1		1	8	4	100	2	['16]					['14] Astigmatism
120					1			0	8	11	107
121						1		1	9	8	116	2				1		Astigmatism
122					1			1	10	0	120	1	1
123				1	1	1		1	10	4	124	2				['21] dot opacity ou		Hyperopia, astig
124					1			1	11	0	132
125				1	1	1		0	11	0	132	2					['13] Esotropia, ['17] HET 25-30, ['20] HET 35 ['20] HET 50 ['20] HET 50 + XT 6	['13] Astigmatism, hyperopia
126		1	1			1		0	11	5	137	3					Esotropia	Astigmatism, myopia			epiblepharon
127				1	1	1	1	0	11	10	142	3	Latent nystagmus				['22] alt XT	astig (2021) hyperopia aniso
128					1	1		0	12	0	144	2					Esotropia HET 40	astig
		5	5	10	17	21	4		27	27		24	7	0	2	4	8	22	0	2	2	0	0	0	0
129				1	1	1		1	12	1	145	1						Hyperopia, astigmatism
130		1	1			1		1	12	2	146	1						myopia, astig (2022)
131			1		1	1		0	12	7	151	4	['14]			['17] central ASC (os)	['22] RET 14	Astigmatism
132					1			1	12	8	152
133				1	1	1		1	12	8	152	2				congenital cataract		hyperopia+ astigmatism
134					1	1		0	13	11	167	3	1				['18] ET<10	astig
135		1	1			1		0	13	11	167	3				['19] dot opacity od>os		myopia 400, asitgm		Right amblyopia
136					1	1		1	14	1	169	4	[’21]			[’21] CO++	['21] LET 30 [’22] consider strabismus OP	astig
137						1	1	0	14	1	169	1						Astigmatism aniso
138				1	1	1		1	14	9	177	2					Esotropia	hyperopia, astig
139						1		0	15	0	180	1						Astigmatism
140			1	1	1	1		1	15	1	181	2					BIOOA	Astigmatism, hyperopia
141		1	1			1	1	1	15	6	186	4	1			[’20] NS++ CO+ (od)	['22] mild ET	[’21] Myopia, astig aniso
142		1	1			1		0	16	0	192	3				['22] clear lens dot opacity	['14] RET 12 ['15] RET 18 ['17] RET 14 ['20] RET 8 ['22] ET 10	Myopia, astig
143				1	1	1		0	16	11	203	1						Astigmatism, hyperopia
144				1	1			1	17	0	204	3	V				['19] HET 40	High hypertropia
145				1	1	1		1	17	2	206	3					XT	hyperopia, astig		1
146		1	1			1		0	17	10	214	2		Glaucoma suspect				Myopia, astig
147						1		0	17	10	214	2				V ['2022]		Astigmatism
148		1	1			1		0	17	11	215	3					['17] HET 30 ['22] HET 20	Astigmatism, myopia		V
		6	8	7	11	18	2	20	20	20	20	19	5	1	0	7	10	19	0	3	0
											64.8649
																	ET:51
																	XT:7
																	others: 4

## Sheet: DS  with series SE records
No			Myopia	Hyperopia	Visually significant Astigmatism	visually significant anisometropia	Strabismus	cataract	age	initial SE	initial sphere(myopia)	initial sphere (myopia)	initial cylinder	duration	last SE	last sphere(myopia)	last sphere(hyperopia)	last cylinder	OD:1 OS:0	SE diff	SE diff annual
1			1			1	1	0	1	-12.375	-12	0	-0.75	1	-10.5	-10		-1	1	1.875	1.875			myopia 0-6 annual se diff	1.875	0.0620141	0.940933		hyperopia 0-6 ann se dif	0.0454545		myopia 0~6
1			1			1	1	0	1	-1	-0.75	0	-0.5	1	1.75		2.5	-1.5	0	2.75	2.75				2.75					-0.0909091
2				1	1		1	0	1	4		5	-2	2.75	4.125		5	-1.75	1	0.125	0.0454545				-0.375					0
2				1	1		1	0	1	4.5		6	-3	2.75	4.25		6	-3.5	0	-0.25	-0.0909091				-0.28125					-0.2
3				1	1		1	0	1	1.5		2	-1	2.5	1.5		2	-1	1	0	0				-0.35					0.016129
3				1	1		1	0	1	1.5		2.25	-1.5	2.5	1		1.5	-1	0	-0.5	-0.2				0.1					0.16129		myopia 6~12
4				1	1		2	0	2	2		3.5	-3	7.75	2.125		3.75	-3.25	1	0.125	0.016129									0.875
4					1		2	0	2	0.25		2	-3.5	7.75	1.5		2.75	-2.5	0	1.25	0.16129									0.833333
5				1	1		1	0	2	2.125		3.75	-3.25	3	4.75		5.5	-1.5	1	2.625	0.875				-0.0357143					0.166667
5					1		1	0	2	-0.25		1	-2.5	3	2.25		3.5	-2.5	0	2.5	0.833333				-0.321429					0.208333
6				1	1		2	0	2	1.5		3	-3	3	2		3.25	-2.5	1	0.5	0.166667				0.325					-0.0833333		myopia 12~18
6				1	1		2	0	2	1.625		3	-2.75	3	2.25		3.5	-2.5	0	0.625	0.208333				0.15					-0.3125
7				1	1		0	0	3	4.625		6.25	-3.25	6	4.125		5.5	-2.75	1	-0.5	-0.0833333				-0.0967742					-0.35
7				1	1		0	0	3	5.75		7.75	-4	6	3.875		6	-4.25	0	-1.875	-0.3125				0.0645161					0.1
8				1	1		1	0	3	1.375		2	-1.25	7.5	0.375		0.5	-0.25	1	-1	-0.133333				-0.25					-1.375
8				1	1		1	0	3	1.375		2.25	-1.75	7.5	-0.375		0.25	-1.25	0	-1.75	-0.233333				0.678571					-0.125
9			1		1		0	0	3	-0.625		2	-5.25	4	-2.125		1.5	-7.25	1	-1.5	-0.375				-1.125					0.271429
9			1		1		0	0	3	-2.25		0.5	-5.5	4	-3.375	-0.75		-5.25	0	-1.125	-0.28125				-1.125					0.107143
10					1		1	0	3	0		1.25	-2.5	2	0.625		2.25	-3.25	1	0.625	0.3125				-0.516667					-0.428571
10			1		1		1	0	3	-1.375		0.25	-3.25	2	-1.5		0.75	-4.5	0	-0.125	-0.0625				-0.35
11				1	1	1	0	0	3	1.875		3.5	-3.25	2.5	1		3.25	-4.5	1	-0.875	-0.35			myopia 6-12 ann se dif	-0.0769231	-0.223172	0.223654
11			1		1	1	0	0	3	-11.625	-9.5	0	-4.25	2.5	-11.375	-8.5		-5.75	0	0.25	0.1				-0.192308					0.15
12				1	1		1	0	3	2.25		2.5	-0.5	1	0.875		1.5	-1.25	1	-1.375	-1.375				-0.6					0
12				1	1		1	0	3	2.125		3	-1.75	1	2		3	-2	0	-0.125	-0.125				-0.5					0.5
13				1	1		0	0	3	4.875		6	-2.25	3.5	5.825		7.2	-2.75	1	0.95	0.271429				-0.152174					-0.15
13				1	1		0	0	3	5.625		6.25	-1.25	3.5	6		7	-2	0	0.375	0.107143				0.0217391					-0.275
14				1	1		2	0	3	2.125		2.25	-0.25	2	1.75		2.25	-1	1	-0.375	-0.1875				-0.0178571					0.125
14				1	1		2	0	3	1.625		2	-0.75	2	1		2	-2	0	-0.625	-0.3125				-0.267857					0.5
15				1	1		0	0	3	0.5		2.75	-4.5	5.75	-0.625		0.75	-2.75	1	-1.125	-0.195652									-1.3125
15				1	1		0	0	3	0.75		2.25	-3	5.75	0.75		2	-2.5	0	0	0									-1.0625
16				1	1	1	1	1	3	2		2.25	-0.5	3.5	0.5		1.5	-2	1	-1.5				myopia 12-18 ann se dif	-0.178571	-0.18006	0.319159			0.09375
16				1	1	1	1	1	3	1.25		2	-1.5	3.5	-1.375	-0.5		-1.75	0	-2.625					-0.267857					0.0625	-0.0516428	0.506527
17				1	1		0	0	3	4.125		5	-1.75	2.5	4.625		5.5	-1.75	1	0.5	0.2				-0.410714				hyperopia 6-12 ann se dif	-0.0576923
17				1	1		0	0	3	3.625		4.5	-1.75	2.5	4		5.5	-3	0	0.375	0.15				-0.535714					-0.173077
18			1		1		1	0	4	-0.5		0.75	-2.5	2.5	1		3	-4	1	1.5	0.6									0.0882353
18					1		1	0	4	0.25		1.25	-2	2.5	-1.125		0.75	-3.75	0	-1.375	-0.55									-0.0441176
19			1		1		0	0	4	-1		1	-4	1	-1		0.75	-3.5	1	0	0				0.375
19					1		0	0	4	-0.125		1.5	-3.25	1	0.375		1.75	-2.75	0	0.5	0.5				-0.0625
20			1		1	1	0	1	5	-3.75	-3	0	-1.5	4	-6.125	-5		-2.25	1	-2.375				myopia total annu se dif		-0.0546713	0.729052			-0.075
20			1		1	1	0	1	5	-2.75	-2	0	-1.5	4	-5.625	-5.25		-0.75	0	-2.875										-0.225
21				1	1	1	0	0	5	1.875		2.75	-1.75	5	1.125		2.5	-2.75	1	-0.75	-0.15									0.375
21				1	1	1	0	0	5	2.5		3.25	-1.5	5	1.125		1.75	-1.25	0	-1.375	-0.275									0
22			1		1		0	0	5	-1	0	0	-2	3.5	-1.125	-0.25		-1.75	1	-0.125	-0.0357143									-0.225
22			1		1		0	0	5	-3.375	-2.75	0	-1.25	3.5	-4.5	-3.5		-2	0	-1.125	-0.321429									-0.175
23			1		1		0	0	5	-10.625	-8.5	0	-4.25	5	-9	-5.75		-6.5	1	1.625	0.325									-1.125
23			1		1		0	0	5	-10	-7.25	0	-5.5	5	-9.25	-6.5		-5.5	0	0.75	0.15									0	-0.136388	0.352078
24				1			1	0	5	1.75		2.25	-1	5.75	0.875		1.5	-1.25	1	-0.875	-0.152174								hyperopia 12-18 ann se dif	-0.178571
24				1			1	0	5	1.625		2	-0.75	5.75	1.125		1.25	-0.25	0	-0.5	-0.0869565									-0.267857
25				1	1		1	0	5	0.5		1.25	-1.5	7.5	-1.75	-0.75		-2	1	-2.25	-0.3									-0.333333
25					1		1	0	5	-0.375		1	-2.75	7.5	-1.75	-0.5		-2.5	0	-1.375	-0.183333									0.0666667
26				1	1		1	0	5	1.125		2.25	-2.25	1	-1.125		0.5	-3.25	1	-2.25	-2.25									-0.0714286
26				1	1		1	0	5	1.75		3.25	-3	1	1.5		3.25	-3.5	0	-0.25	-0.25									-0.0238095
27			1		1		2	0	5	-3.875	-1.75	0	-4.25	7.75	-4.625	-1.75		-5.75	1	-0.75	-0.0967742									-2.875
27			1		1		2	0	5	-5.625	-3.5	0	-4.25	7.75	-5.125	-2.5		-5.25	0	0.5	0.0645161									-2	-0.710417	1.09889
28				1	1		0	0	5	1.75		3	-2.5	1	1.125		2	-1.75	1	-0.625	-0.625								hyperopia total annu se dif		-0.177385	0.639268
28				1	1		0	0	5	1.5		2.75	-2.5	1	0.5		1.5	-2	0	-1	-1
29			1		1		0	0	5	-0.875		0.5	-2.75	5.25	-1.375		0.25	-3.25	1	-0.5	-0.0952381
29			1		1		0	0	5	-0.75		0.75	-3	5.25	-1		1.5	-5	0	-0.25	-0.047619
30				1	1		1	0	5	1.5		2.75	-2.5	7	2.375		2.5	-0.25	1	0.875	0.125
30					1		1	0	5	0.125		1	-1.75	7	3.625		4.5	-1.75	0	3.5	0.5
31				1	1		1	0	6	2.125		3	-1.75	2	-0.5		1	-3	1	-2.625	-1.3125
31				1	1		1	0	6	1.5		2	-1	2	-0.625		1.25	-3.75	0	-2.125	-1.0625
32			1				0	0	6	-1.5	0	0	-3	1	-1	0		-2	1	0.5	0.5
32			1				0	0	6	-2	-0.25	0	-3.5	1	-2.5	-0.25		-4.5	0	-0.5	-0.5
33				1	1		0	0	6	1.75		2.5	-1.5	4	2.125		3	-1.75	1	0.375	0.09375
33				1	1		0	0	6	1.875		3	-2.25	4	2.125		3.5	-2.75	0	0.25	0.0625
34					1		0	0	6	0		1.25	-2.5	1.25	-2.625	-1.5		-2.25	1	-2.625	-2.1
34					1		0	0	6	0.125		1.25	-2.25	1.25	-0.25		1.25	-3	0	-0.375	-0.3
35							1	0	6	0		1	-2	5.5	0		0.5	-1	1	0	0
35				1			1	0	6	1.25		2.25	-2	5.5	1.25		1.75	-1	0	0	0
36					1		1	0	6	-0.375		0.25	-1.25	3.5	-1.25	0		-2.5	1	-0.875	-0.25
36			1		1		1	0	6	-3.375	-2	0	-2.75	3.5	-1	0		-2	0	2.375	0.678571
37			1		1		0	0	6	-3.125	-2.25	0	-1.75	2	-5.375	-3.25		-4.25	1	-2.25	-1.125
37			1		1		0	0	6	-2.875	-1.75	0	-2.25	2	-5.125	-3		-4.25	0	-2.25	-1.125
38			1		1		0	0	6	-1.875	-0.5	0	-2.75	7.5	-5.75	-4.25		-3	1	-3.875	-0.516667
38			1		1		0	0	6	-2.75	-1.5	0	-2.5	7.5	-5.375	-3.75		-3.25	0	-2.625	-0.35
39			1		1		1	0	7	-0.875		1.25	-4.25	1	-1.25		1.25	-5	1	-0.375	-0.375
39					1		1	0	7	-0.25		1.5	-3.5	1	-1.125		1	-4.25	0	-0.875	-0.875
40				1	1		0	0	7	2.125		2.5	-0.75	1.5	2		3	-2	1	-0.125	-0.0833333
40				1	1		0	0	7	1.25		2.5	-2.5	1.5	1.875		3	-2.25	0	0.625	0.416667
41				1	1		0	0	7	2		3	-2	6.5	1.625		2.75	-2.25	1	-0.375	-0.0576923
41				1	1		0	0	7	0.875		2.25	-2.75	6.5	-0.25		1.25	-3	0	-1.125	-0.173077
42			1		1		0	0	7	-1.125		0.75	-3.75	2	-0.125		1.75	-3.75	1	1	0.5
42			1		1		0	0	7	-1.5		1	-5	2	0.75		3	-4.5	0	2.25	1.125
43			1		1		1	0	7	-4	-3.25	0	-1.5	3.25	-4.25	-3.75		-1	1	-0.25	-0.0769231
43			1		1		1	0	7	-0.75		0.25	-2	3.25	-1.375	-0.5		-1.75	0	-0.625	-0.192308
44			1		1		0	0	8	-4.125	-2	0	-4.25	2.5	-5.625	-3		-5.25	1	-1.5	-0.6
44			1		1		0	0	8	-4.625	-3	0	-3.25	2.5	-5.875	-4.25		-3.25	0	-1.25	-0.5
45				1	1		0	0	8	1.125		2.5	-2.75	8.5	1.875		3.75	-3.75	1	0.75	0.0882353
45				1	1		0	0	8	1.875		3	-2.25	8.5	1.5		3	-3	0	-0.375	-0.0441176
46				1	1		0	1	9	4.375		4.75	-0.75	7.25	3.625		4	-0.75	1	-0.75
46				1	1		0	1	9	5		5.25	-0.5	7.25	4.625		5.5	-1.75	0	-0.375
47				1	1		1	0	9	1		2.5	-3	5	0	0	1.25	-2.5	1	-1	-0.2
47					1		1	0	9	0.25		0.5	-0.5	5	-0.5			-1	0	-0.75	-0.15
48				1	1	1	3	0	10	2.5		4.75	-4.5	5	2.125		4.25	-4.25	1	-0.375	-0.075
48				1	1	1	3	0	10	2.375		5.25	-5.75	5	1.25		4.75	-7	0	-1.125	-0.225
49					1	1	2	0	11	0.25		0.75	-1	1	0.625		1.25	-1.25	1	0.375	0.375
49					1	1	2	0	11	0.125		2	-3.75	1	0.125		1.75	-3.25	0	0	0
50				1	1		1	1	11	1.25		1.5	-0.5	8	-0.875	-0.25		-1.25	1	-2.125	-0.265625
50					1		1	1	11	-0.25		1	-2.5	8	-1.75	-0.5		-2.5	0	-1.5
51			1		1		1	0	11	-6.875	-4.75	0	-4.25	5.75	-7.75	-4.75		-6	1	-0.875	-0.152174
51			1		1		1	0	11	-12	-8.5	0	-7	5.75	-11.875	-9		-5.75	0	0.125	0.0217391
52			1		1		1	0	11	-3.625	-1.75	0	-3.75	7	-3.75	-2		-3.5	1	-0.125	-0.0178571
52			1		1		1	0	11	-8	-6	0	-4	7	-9.875	-7.5		-4.75	0	-1.875	-0.267857
53				1	1		0	0	11	2.75		4.25	-3	5	1.625		3.25	-3.25	1	-1.125	-0.225
53				1	1		0	0	11	3.125		4.5	-2.75	5	2.25		3.75	-3	0	-0.875	-0.175
54			1		1		0	1	12	-6.875	-4.75	0	-4.25	1	-6.75	-5		-3.5	1	0.125
54					1		0	1	12	0		0.5	-1	1	-0.375			-0.75	0	-0.375
55				1	1	1	1	0	12	0.625		1	-0.75	1	-0.5		0.75	-2.5	1	-1.125	-1.125
55					1	1	1	0	12	-0.25		1.75	-4	1	-0.25		2.5	-5.5	0	0	0
56			1		1	1	0	0	13	-1.75		0.25	-4	4.5	-1.625	-0.25		-2.75	1	0.125	0.0277778
56			1		1	1	0	0	13	-1.75		0.5	-4.5	4.5	-2.125	0		-4.25	0	-0.375	-0.0833333
57					1		1	0	13	0.125		1	-1.75	1	0		1.25	-2.5	1	-0.125	-0.125
57					1		1	0	13	0.125		0.75	-1.25	1	-1.375		0.25	-3.25	0	-1.5	-1.5
58					1		1	1	14	0.375		1.5	-2.25	1	-0.75		1	-3.5	1	-1.125
58			1		1		1	1	14	-1.625		0.75	-4.75	1	-0.25		1	-2.5	0	1.375
59				1	1		3	0	14	4.375		6.25	-3.75	7	3.125		4.75	-3.25	1	-1.25	-0.178571
59			1		1		3	0	14	-0.875		1.25	-4.25	7	-2.75	-0.75		-4	0	-1.875	-0.267857
60			1		1		0	0	14	-16.625	-15.25	0	-2.75	7	-19.5	-17.75		-3.5	1	-2.875	-0.410714
60			1		1		0	0	14	-13.625	-12	0	-3.25	7	-17.375	-15.75		-3.25	0	-3.75	-0.535714
61				1	1		1	0	14	1.125		1.75	-1.25	3.75	-0.125		1	-2.25	1	-1.25	-0.333333
61					1		1	0	14	0		1.5	-3	3.75	0.25		2.25	-4	0	0.25	0.0666667
62			1		1		1	1	16	-6.375	-5.5		-1.75	8.5	-5.875	-5		-1.75	1	0.5
62			1		1		1	1	16	-7.5	-6.75		-1.5	8.5	-8.125	-7.5		-1.25	0	-0.625
63				1	1		0	0	16	2.75		3.5	-1.5	5.25	2.375		3.5	-2.25	1	-0.375	-0.0714286
63				1	1		0	0	16	3.25		4	-1.5	5.25	3.125		4.25	-2.25	0	-0.125	-0.0238095
64				1			1	0	17	9.25		9.75	-1	1	6.375		7	-1.25	1	-2.875	-2.875
64				1			1	0	17	8		8.75	-1.5	1	6		6.5	-1	0	-2	-2
65			1		1		0	0	17	-7.5	-6	0	-3	2	-6.75	-5.25		-3	1	0.75	0.375
65			1		1		0	0	17	-6.25	-4.75	0	-3	2	-6.375	-5.25		-2.25	0	-0.125	-0.0625
66			1		1		0	1	17	-1.375		0.5	-3.75	8	-1.875	-0.5		-2.75	1	-0.5
66			1		1		0	1	17	-1.625		0.75	-4.75	8	-1.5		0.5	-4	0	0.125
67					1		0	1	17	-0.375		1.5	-3.75	8.5	-1.375		0.5	-3.75	1	-1
67			1				0	1	17	-0.75		1	-3.5	8.5	-1.75	-0.25		-3	0	-1
									17
									38
									456					4.0597
strabismus: 1:ET; 2:XT; 3: others
																					all SE annual diff avg
																					0~6
																					6~12
																					12~18
																					\
																					-0.134186
																					-0.115353
																					-0.335196
																					all
																					-0.165409
